# Supplementary material for: Brain-Derived Cystathionine β-Synthase-Generated H2S Attenuates Cerebral Ischemia–Reperfusion Injury via VEGFR2-Mediated Angiogenesis in MCAO/R Rats
Source: Curr Issues Mol Biol. 2026 Apr 18;48(4):418. doi: 10.3390/cimb48040418 (PMC13114484; doi:10.3390/cimb48040418)
Supplement: Supplementary file 1 [file cimb-48-00418-s001.zip]

Archive with 1 entries (1 files):
- cimb-4230733-supplementary.pdf
